# Supplementary material for: Rapid detection of multidrug resistance in tuberculosis using nanopore-based targeted next-generation sequencing: a multicenter, double-blind study
Source: Front Microbiol. 2024 Mar 1;15:1349715. doi: 10.3389/fmicb.2024.1349715 (PMC10940340; doi:10.3389/fmicb.2024.1349715)
Supplement: Supplementary file 1 [file Data_Sheet_1.zip]

Archive with 3 entries (3 files):
- Supplementary material.docx
- Supplementary Table 2.xlsx
- Supplementary Table 3.xls
