# Supplementary material for: Rapid detection of multidrug resistance in tuberculosis using nanopore-based targeted next-generation sequencing: a multicenter, double-blind study
Source: Front Microbiol. 2024 Mar 1;15:1349715. doi: 10.3389/fmicb.2024.1349715 (PMC10940340; doi:10.3389/fmicb.2024.1349715)
Supplement: Supplementary file 1 [file Data_Sheet_1.zip › Supplementary Table 2.xlsx]

## Sheet: Sheet1
Supplementary Table 2. Coverage depth of resistance genes detected by NanoTNGS.
Sample ID	Rifampicin	Isoniazide			Ethambutol	Pyrazinamide	Streptomycin		Fluoroquinolones		Bedaquiline
	rpoB(655 bp)	katG(454 bp)	inhA(617 bp)	oxyR-ahpC(533 bp)	embB(558 bp)	pncA(707 bp)	rpsL(503 bp)	gidB(679 bp)	gyrA(414 bp)	gyrB(560 bp)	Rv0678(673 bp)
22T005385	987	642	428	402	245	150	248	307	319	198	6
22T0024643	2261	3600	1099	502	702	82	61	206	1774	273	3
22T0064275	167	1002	315	256	318	484	153	13	209	25	20
21T009414	6622	5254	2508	1663	1048	731	325	563	2331	565	61
22T007447	4023	1598	2255	1072	1100	663	330	2154	809	92
22T0010255	2895	2417	1062	421	469	327	91	232	440	189	18
23T008315	599	530	346	674	305	335	544	268	345	335	238
22T0029066	118	215	78	66	91	10	7	22	22	9
22T0013591	3834	4214	2664	984	973		171	412	1289	268	45
22T0036108	1284	2717	2607	906		216	58	990		311
22T0046576	83	19	98	180	31	66	176	18	33	13	17
22T0057201	1706	1113	483	1538	30	594	1461	171	308	42	65
22T0046579	408	311	141	282	64	127	247	25	92	100	42
22T0061046	220	328	100	188	9	138	346	30	34	21	37
23T032578	553	729	592	762	344	309	491	291	510	369	153
23T004526	60	48	18	69	11	27	51	12	12	12	31
23T048395	519	985	475	1137	304	420	518	445	277	301	226
22T0021060	253	308	262	39	87	46	24	111	421	55
23T004208	1007	972	670	1507		666	1264	252	622	302	346
22T0038162	507	360	480	670	177	442	817	266	542	13	201
23T032901	619	1089	585	1022	105	554	1756	365	475	279	270
22T0031617	1381	860	886	995	465	416	928	480	1063	75	184
22T0064816							246
22T0012795	1240	10572	4219	59	73		1	7	7245	14
22T0025514	480	486	172	530	51	247	499	56	43	55	97
22T0024860	1424	2361	1043	1103	860	185	63	469	528	217	5
22T0010373	5145	9322	4648	948	1232	103	82	467	4605	445	8
23T008381	2122	3209	1845	3438	1153	823	1955	951	1325	721	557
22T0038800	857	605	291	351	423	186	176	198	902	152	34
23T004075	87	87	105	238		132	221	65	52	34	3
22T0020968	205	140	38	23	180	103	17	90	90	72	2
22T0018340	133	2625	1088	3	7	1			1813	1
22T0012855	296	2347	283	185	260	23	40	52	408	88	2
22T0037053	1888	7210	4364	925	836	109	116	345	2553	600	13
22T0038156	3469	1241	460	640	1411	499	184	595	1411	279	25
22T0024779	179	507	319	278	49	59	15	137	145	64	1
22T0013660	3439	3714	1553	1392	1095	241	233	909	1401	325	24
23T067433	1017	1036	753	1283	412	902	1576	614	727	427	563
22T0031943	3087	3491	1566	567	851	29	51	285	2973	324	2
22T0036408	1365	630	813	1230	654	271	640	684	806	129	136
22T0024966	498	669	425	107	2	10	10	143	1854	111	3
22T0052583	335	395	276	618	8	340	1295	9	43	20	91
21T009321	2741	5916	4734	526	980	289	92	423	2440	259	18
23T004046	3246	2350	2258	3369	1168	1766	2701	1132	2071	1434	1422
22T0025032	1607	816	545	1725	315	772	1911	418	1001	27	210
22T0024565	2	3	3		2				50
22T0012963	1339	906	264	1485	396	780	1089	396	335	605	332
22T0038100	5974	21018	11514	3076	4379	1360	490	1408	4916	1657	58
22T0058169	4	1	1	1	1			1	1
22T003687	866	634	520	790	316	438	607	329	578	513	334
22T0038204	7453	1590	4516	3047	4279	1409	331	935	430	413
21T009320	2984	2165	819	1402	739	271	317	347	1059	388	37
22T0025153	439	211	473	813	66	4	670	1	601	10
22T0033094	441	240	271	318	70	97	805	61	485	6	30
22T0016805	1907	1098	524	301	595	339	211	307	1518	309	51
22T005207	4351	4608	2586	838	2098	199	111	730	2492	1012	23
23T004002		10									1
21T009326	1377	1001	694	3162	462	1406	1807	945	468	696	1146
23T008654	3504	2227	705	1464	950	471	252	361	650	260	25
22T0017070	2670	3397	2776	3625	704	1000	2095	514	1538	527	292
22T0024871	2711		493	99	493	206	200	67		10	10
22T0038045	987	879	816		110	4		109	274	29
22T0031662	422	556	336		35	21	7	70	563	40	2
22T0025064	81	92	170	126	22	17	173	9	255	6	10
22T0028249	23	6	17	36	9	5	68	3	17
22T0007618	3843	6370	1720	2008	2822	240	185	2311	1770	1031	47
22T0024557	90		48		60				142
22T0024809	929	899	249	218	221	130	74	78	372	94	3
23T004239	182	61
22T0024749	2174	2019	1587	3184	444	1983	2643	569	983	913	1210
22T0022034	5472	4872	2407	1440	3120	602	492	1225	2640	457	58
22T0058132	2214	588	209	68	1152	635	214	490	2556	259	1
22T007475				1	38					1
23T008719	15925	8805	5063	4595	161	543	1157	1241	2600	1528	36
22T0057982						156
22T0015930	237	176	112	176	52	124	205	40	72	51	45
22T0058309	664	427	247	152	265	53	15	163	246	197	6
22T0015925	470	388	309	367	99	123	327	74	305	221	27
22T0013716	7915		1							2
21T009422	2141		430	112	257	45	109	41	955	43	3
22T0031676	7	5	4	3	10	4	1		3
22T0024844	5079	2441	733	747	1134		593	625	2017	400	61
22T0010380	2556	4006	875	1184	1510	226	169	498	1989	358	27
21T000826	2684	3247	812	548	491	93	91	165	2285	182	10
22T0053190	1792	67		151
21T009311	92	7	15	64	40	386	20	49	4	6	252
22T0048025	624	1364	1079	215	1353	85	51	467	777	2175	37
22T0024842	367	244	30	144	190	153	72	172	399	195	11
23T004351	4187	5205	1423	1265	3106	973	671	825	3447	329	71
22T003087	102	286		144	20	3	91		8	42	19
22T0025513	44					242
22T0031951	247	298	110	467	38	155	226	50	25	56	33
22T0059622	540	633	661	53	1		14		2191	1
22T0031615	119	127	77	109	48	20	60	22	77	37	6
22T0024993	1956	4365	2199	254	999	89	46	196	2338	151	6
23T008720	265	87	43	302	121	28	128	45	265	23	13
23T021813	252	538	369	1059	311	471	522	245	183	117	163
23T009224	1396	1612	1066	2386	915	1061	1380	1067	879	950	756
23T004032	3616	2984	1959	5568	1016	3341	4293	1066	1498	2014	2262
22T0066970	1024	1035	747	2287	445	1424	2030	600	651	328	989
23T008529	846	1015	659	1320	522	1	1150	774	705	457	643
21T009411	1300	1672	1109	2108	919	842	1206	943	996	764	489
22T0038163	1567	277	730	235	1118	282	162	288	513	125	27
22T0031621	2071	1662	1047	1463	511	135	839	560	2221	100	7
22T0024990	45	36	31	3	67	13	7	12	10	16	1
21T009316	74	22	12	195	50	26	51	38	38	17	1
21T009330	4243	2525	2950	2548	5977	1043	638	3456	1237	262
22T0063733	347	151	334	95	566	53	18	62	354	17
22T0060859	142	117	44	105	35	35	87	15	66	53	13
22T0025237	350		178	311	161	192	229	117	197	221	109
22T0028982	271	222	36	478		558	302	79		39	3
22T003106	4264	1661	835	885	1018	410	486	596	1304	502	55
22T0057981	1629	1726	1147	308	347	97	30	103	932	128	2
22T0046460	154	134	56	130		74	69	31	109	44	4
23T005916	369	323	294	597	13		450	200	278	202	151
22T0064646	1383	1514	1124	1701	574	685	1322	487	1142	435	471
22T0025065	238	177	152	1245	58	175	552	30	464	48	23
22T0021054	173	72	160	11	67	8	10	46	86	7
22T0024870	4405	2898	2069	903		313	323	996	2127	1044	9
21T008316	1656	2478	1406	657	687	29	58	264	1857	343	3
22T0038507	774	2078	1795	160	430	38	35	231	1333	177	4
21T009286	937	658	436	755	162	326	628	95	104	118	75
23T073817	2236	1838	1199	4374	479	1805	4057	996	1489	731	757
22T0022007	898	1627	891	1174	8	1	3184		60	4
22T0026998	1982	1791	1390	269	2005	459	43	889	1510	430	16
22T0024578	4031	8461	2191	532	275	115	43	31	2505	63	1
23T004268	3		3		3	1	4	4	4	5
21T006358	8	9	5	12	3	7	13	2	6	3	4
22T0031567	505		218	16			28	111	56	36
23T009280	2	2
22T0064644	756	1184	739	983	312	373	682	367	360	286	224
22T0031449	556	1477	615	464	34	2	180		135	9
22T002630	10936	8646	6288	2650	290	366	730	898	3062	678	20
22T0013692	89	222	104	37	107		3	31	139	19
22T0046572	196	195	249	484		24	146	16	116	16	2
22T0031869	2		110		13
22T0021196	1862	1584	468	276	451	139	62	130	693	211	3
22T0031866	2752	1727	1435	2413	440	944	3546	341	2833	36	161
21T008416	5241	2485	1377	1838	459	411	1134	634	923	646	30
22T003091	1	283	567	313	779	1037	442	827	49	39
22T0010385	1727	1823	880	741	1178	464	146	876	937	608	51
22T0028316	1092	495	288	673	123	621	828	134	135	218	219
22T0010352	3339	2127	912	453	1573	1149	360	726	1188	431	95
23T008380	1915	1195	1377	1327	712	599	963	626	768	398	272
22T0024736	269	295	299	67	111	25	6	17	270	24	1
22T0031940	6047	7173	3118	2157	2896	143	189	1008	4769	596	7
22T0028241	786	2666	1657	666	832	281	91	716	1024	465	36
22T0025342	531	487	70	942	166	498	598	110	62	43	206
22T0024718	2563	3477	1241	1380	821	120	105	389	1606	282	5
22T0028067	2778	6323	3555	947	963	47	96	348	2899	268	3
22T0024991	37	18	1	32	7	2	16		3	3	1
22T0061173	329	361	165	308		210	316	65	56	37	7
22T0018760	2732	2569	1092	348	632	274	232	492	2462	328	6
22T0010312	2041	1857	230	640	1124	149	187	204	1087	242	32
22T0015933	80	16	140	154	440	146	39	152	32	25	11
22T0025207	565	702	166	1525	24	37	422		37	16	1
22T0038206	1055	836	411	556	194	192	735	75	939	55	5
21T010205	945	731	173	1465	274	1594	1659	249	149	118	506
22T003257	8628	4571	3191	1723	127	274	436	666	1545	500	5
22T007481	1000	1931	1309	32	16	4	5	3	1246	6
22T0046566	139	411	541	725	42	77	621	10	272	8	7
22T0010351	3244	1933	721	754	2709	897	101	632	477	165	40
22T0025610	531	708	317	726	101	198	827	42	85	163	337
22T0024804	4253	2541	1552	785	228	384	166	1677	1418	741	19
22T006371	3096	2528	849	731	1030	354	291	408	2059	443	36
22T007458
22T0067435	1942	1482	1400	1946	798	900	1531	677	1326	1193	532
22T0025128	652	216	144	1220	224	111	663	20	408	56	48
22T0024802	555	3386	2280	249	576	35	56	147	2340	139	5
23T022238	368	411	271	804	318	359	478	292	275	226	259
22T0010276	3842	3191	1767	343	1835	128	128	356	2170	363	5
22T0031787	43	55	21	7	4	3		4	93	9
23T008731	872	765	560	868	394	369	734	313	531	249	324
22T0048071	3209	3017	426	1961	691	456	942	922	2891	678	54
22T003120	53	325				1
22T0024976	1133	554	584	3819	223	787	3196	257	835	26	185
23T008673	1152	1153	1028	1430	749	529	1013	535	853	648	392
22T0043480	173	218	48	287	40	110	141	60	33	95	19
22T0010337	4278	3037	1511	1082	2292	736	290	1378	2341	812	46
21T009288	405	348	186	87	176	28	37	74	350	86	1
22T0015504		88							8
23T004031	5			17			7			2105
22T0037540	685	299	533	1005	62	114	2272	33	884	3	20
22T0024961	4	1	1	2		7	2		7	1
Average depth of coverage	1685.92	1777.1	1002.92	903.327	609.309	366.497	549.259	402.465	983.054	294.583	144.361
