# Supplementary material for: Rapid detection of multidrug resistance in tuberculosis using nanopore-based targeted next-generation sequencing: a multicenter, double-blind study
Source: Front Microbiol. 2024 Mar 1;15:1349715. doi: 10.3389/fmicb.2024.1349715 (PMC10940340; doi:10.3389/fmicb.2024.1349715)
Supplement: Supplementary file 1 [file Data_Sheet_1.zip › Supplementary Table 3.xls]

## Sheet: Sheet1
Supplementary Table 3. The depth, allele depth and allele frequency of top 3 variants in detected resistance genes via NanoTNGS.
Sample ID	rpoB S531L			rpoB L511P			rpoB H526D			katG S315T			inhA c-15t			inhA t-8c			embB M306V			embB M306I			embB G406A			pncA Q10P			pncA T76P			pncA L172P			rpsL K43R			rpsL K88R			gid A80P			gyrA D94G			gyrA D94A
	DP	AD	AF	DP	AD	AF	DP	AD	AF	DP	AD	AF	DP	AD	AF	DP	AD	AF	DP	AD	AF	DP	AD	AF	DP	AD	AF	DP	AD	AF	DP	AD	AF	DP	AD	AF	DP	AD	AF	DP	AD	AF	DP	AD	AF	DP	AD	AF	DP
22T005385	774	772	99.87							592	590	99.83	379	368	99.46				211	208	99.05																171	167	98.82							290	289	100
22T0024643	1730	1719	99.94																									65	65	100																1551	1540	99.94
22T0064275	144	144	100							876	846	98.49										226	215	95.56
21T009414	5295	5269	99.75							4858	4820	99.81																596	586	99.15							222	215	97.29
22T007447				3219	3088	99.42
22T0010255				2264	2181	99.63																			341	75	22.06
23T008315	529	522	98.86							475	474	99.79										217	192	89.72
22T0029066										194	189	99.47
22T0013591	2995	2982	99.73							3830	3802	99.92																									89	89	100
22T0036108
22T0046576	70	70	100							16	16	100																									124	122	98.39
22T0057201
22T0046579	353	349	98.87							274	269	99.63										43	40	93.02				92	88	95.65							180	174	98.31
22T0061046	142	141	100
23T032578	477	474	99.79							663	661	99.85																																		457	454	99.56
23T004526	41	41	100
23T048395										902	896	99.56																															388	385	99.23
22T0021060	186	186	100							264	260	99.62							71	70	100																8	7	87.5
23T004208				786	750	99.47
22T0038162	374	369	98.93
23T032901	544	540	99.63																																														424
22T0031617
22T0064816
22T0012795	968	959	99.79							7285	7232	99.86							59	59	100
22T0025514							380	377	99.47
22T0024860				1046	997	99.9
22T0010373	3989	3965	99.82							7319	7255	99.92
23T008381							1859	1848	99.41	2883	2860	99.65
22T0038800	665	655	98.79
23T004075	69	69	100
22T0020968	149	149	100							120	118	100										101	88	88							83	79	100							5	4	100
22T0018340										2335	2312	99.78							6	6	100
22T0012855	211	205	99.03																			223	221	99.1																						365	361	99.72
22T0037053	1380	1364	99.49							6315	6247	99.82																									78	75	97.4										2222
22T0038156
22T0024779																			39	39	100
22T0013660													1282	1231	99.43										747	724	97.18
23T067433										964	958	100							346	339	98.55
22T0031943													1293	1255	99.29							587	537	92.91																						2625	2594	99.85
22T0036408										560	551	99.82																									446	425	96.59
22T0024966										588	581	99.49
22T0052583	251	249	99.2										233	227	99.13
21T009321	2161	2151	99.68							5398	5368	99.89																									62	61	98.39
23T004046	2558	2296	90.15							2097	2075	99.71																									1817	1583	88.24
22T0025032	1213	1194	98.92							732	727	99.86
22T0024565
22T0012963										7251	7197	99.89				6738	6712	99.67																			327	319	97.55
22T0038100							3	3	100
22T0058169	779	772	99.23							588	585	100																									464	453	98.05
22T003687	6193	4631	74.97							1416	278	19.67							3763	3184	85.13
22T0038204	2165	2147	99.68
21T009320
22T0025153	325	322	99.38							207	203	99.51																									522	506	97.5
22T0033094	1444	1426	99.37							985	978	99.8
22T0016805	3249	3213	99.72							4065	4018	99.85																																					2149
22T005207
23T004002										898	890	99.89
21T009326
23T008654	2304	2280	99.13							3061	3027	99.38																									1527	1504	98.82
22T0017070	2190	2017	92.52																419	412	99.76																136	134	98.53
22T0024871										745	67	8.99
22T0038045	314	313	100							475	470	100
22T0031662													138	135	99.26										17	16	94.12
22T0025064										5	4	100																									40	40	100
22T0028249																						1768	1587	91.36							174	72	41.86
22T0007618
22T0024557				711	680	98.55				803	796	100
22T0024809
23T004239
22T0024749	4250	4216	99.67
22T0022034										519	514	100
22T0058132
22T007475	7165	7113	99.66							7342	7295	99.92																												615	588	96.24
23T008719
22T0057982	158	155	98.73							140	137	99.28
22T0015930				513	490	99.39
22T0058309	408	402	98.53							327	323	100	237	234	99.15																						246	241	98.77							260	258	99.61
22T0015925
22T0013716																						135	118	88.72													68	64	95.52							830	824	100
21T009422	5	5	100
22T0031676	3881	3854	99.74										590	578	99.48							801	747	94.2													380	360	96.77
22T0024844
22T0010380	2162	2151	99.72
21T000826										59	59	100
22T0053190	63	62	100										15	13	92.86				31	31	100																16	16	100
21T009311	500	499	99.8																						951	928	98.2
22T0048025																18	2	11.11
22T0024842
23T004351				79	71	95.95				255	251	100													13	13	100													34	30	90.91							7
22T003087	38	8	21.05
22T0025513	181	178	99.44
22T0031951
22T0059622	108	107	99.07																			34	33	97.06													51	50	100										72
22T0031615
22T0024993	205	200	98.04										37	37	100				103	100	99.01																78	76	98.7
23T008720	218	215	99.08
23T021813	1271	1253	99.05							1506	1498	99.8							773	764	99.48																1065	1046	98.49
23T009224	2689	2652	99.03							2451	2398	99.42
23T004032	766	757	99.08
22T0066970	715	700	98.31							895	883	99.77																												675	653	97.61
23T008529																						763	757	99.34																						876	871	99.89
21T009411	1198	1190	99.75																937	930	100
22T0038163	1569	1543	98.78							1490	1471	99.8																									529	510	97.14
22T0031621
22T0024990				57	55	98.21
21T009316																																														1061	1025	97.34
21T009330				245	229	97.86
22T0063733										103	102	99.03																									64	62	98.41
22T0060859	300	297	99.33																																											180	114	64.04
22T0025237	200	192	97.46
22T0028982	3406	3379	99.7							1501	1499	100																									338	330	98.21										1174
22T003106										1523	1503	99.93
22T0057981	542	533	99.26							360	357	100							130	125	99.21																326	324	99.69										128
22T0046460				121	114	99.13
23T005916										281	275	98.92							13	13	100																									235	232	99.57
22T0064646													895	888	99.22
22T0025065	179	176	98.88										118	110	99.1				44	44	100																368	353	97.51
22T0021054	128	118	92.91							59	55	93.22										51	50	98.04													6	6	100
22T0024870							3246	2516	77.51
21T008316	1292	1284	99.77							2204	2183	99.77							575	572	99.83																31	27	90
22T0038507	626	622	100							1845	1818	99.73																																		1173	1163	99.83
21T009286	718	713	99.44							590	584	99.66										102	96	95.05
23T073817																						343	328	95.63																						1326	1318	99.92
22T0022007
22T0026998	1538	1528	99.74							1516	1491	99.53																									26	25	96.15										1314
22T0024578
23T004268
21T006358				394	379	99.74
22T0031567
23T009280	675	670	99.55													565	59	10.46	264	122	46.56
22T0064644
22T0031449										1245	1225	99.43							25	25	100																			80	79	98.75
22T002630										7417	7364	99.86							243	183	75.31																486	463	96.26
22T0013692										198	197	99.49							79	78	98.73
22T0046572
22T0031869																89	89	100
22T0021196	1329	1316	99.7							1381	1355	99.85							370	366	99.73
22T0031866	1985	1961	98.94							1520	1505	99.8
21T008416	4214	4179	99.55										1184	1160	99.74
22T003091				1	1	100				255	255	100							644	633	99.22																282	274	97.51
22T0010385													750	731	99.73							1036	1021	99.13
22T0028316	781	768	98.71							448	446	100										77	71	93.42													574	563	98.77							122	120	99.17
22T0010352	2517	2502	99.72							1906	1888	99.95																									235	223	95.71
23T008380
22T0024736	204	203	99.51							260	258	100
22T0031940													2504	2432	99.18
22T0028241
22T0025342	379	374	99.47										54	53	100				138	137	100																358	345	96.91
22T0024718
22T0028067	2173	2163	99.72							5690	5648	99.84																												55	55	100
22T0024991							23	23	100	14	14	100
22T0061173	238	230	96.64							318	315	100
22T0018760				2157	2040	99.08				2292	2267	99.82							556	552	99.64
22T0010312										1632	1609	99.88
22T0015933	58	57	100							16	15	100				110	109	99.09																			23	23	100
22T0025207				423	403	98.29				621	609	99.84
22T0038206										751	742	99.73																						150	150	100	498	486	97.98
21T010205										638	626	99.52																									1015	963	96.2
22T003257										4216	4192	99.86																																		1420	287	20.27
22T007481
22T0046566
22T0010351
22T0025610				397	371	99.2
22T0024804	3203	3183	99.84
22T006371							2605	2597	99.69																												190	185	97.88
22T007458
22T0067435										1312	1296	99.77										541	504	94.38
22T0025128	497	414	83.81							194	191	98.96
22T0024802	401	397	99.25							2951	2918	99.73																									37	37	100							2000	1929	97.18
23T022238													222	218	98.64				272	271	99.63																351	345	99.42
22T0010276	3018	2993	99.63							2909	2884	99.86										1258	1136	91.24													77	75	100
22T0031787				35	29	87.88																																								65	52	80
23T008731	761	755	99.47																			349	346	99.43
22T0048071	2510	2475	99.08
22T003120							40	39	100	286	285	100
22T0024976	907	739	81.84
23T008673
22T0043480	143	141	98.6
22T0010337	3218	3196	99.81							2711	2683	99.81																									174	169	97.69
21T009288																			145	141	98.6																			14	14	100				296	293	100
22T0015504
23T004031																																								4	4	100
22T0037540										265	262	100																									1469	1417	97.46
22T0024961							3	3	100	1	1	100
AVERAGE	1332.39	1294.92	97.5012	778	742.375	98.2312	1019.88	925.75	97.01	1664.05	1626.41	97.604	620.688	604.375	98.9794	1504	1394.2	64.066	394.462	361.692	96.0554	455.526	425.632	94.49	413.8	351.2	82.312	251	246.333	98.2667	128.5	75.5	70.93	150	150	100	346.089	331.822	97.5229	185.25	178.375	97.9387	388	385	99.23	840.667	762.444	91.9939	936.25
Abbreviation: DP, depth; AD, allele depth; AF, allele frequency.
[truncated: 5 more columns]
